# Supplementary material for: Metabolic Signatures in Coronary Artery Disease: Results from the BioHEART-CT Study
Source: Cells. 2021 Apr 22;10(5):980. doi: 10.3390/cells10050980 (PMC8145337; doi:10.3390/cells10050980)
Supplement: Supplementary file 1 [file cells-10-00980-s001.zip]

Archive with 1 entries (1 files):
- cells-1163049-supplementary.pdf
